# Supplementary material for: Japanese Encephalitis Virus Genotype III Strains Detection and Genome Sequencing from Indian Pig and Mosquito Vector
Source: Vaccines (Basel). 2023 Jan 10;11(1):150. doi: 10.3390/vaccines11010150 (PMC9862938; doi:10.3390/vaccines11010150)
Supplement: Supplementary file 1 [file vaccines-11-00150-s001.zip]

Archive with 11 entries (10 files):
- vaccines-2082975-supplementary/
- vaccines-2082975-supplementary/Supplementary fig 1.docx
- vaccines-2082975-supplementary/Supplementary File 1.docx
- vaccines-2082975-supplementary/Supplementary file 2.docx
- vaccines-2082975-supplementary/Supplementary file 3.docx
- vaccines-2082975-supplementary/Supplementary table 1.docx
- vaccines-2082975-supplementary/Supplementary Table 2.docx
- vaccines-2082975-supplementary/Supplementary Table 3.docx
- vaccines-2082975-supplementary/Supplementary Table 4.docx
- vaccines-2082975-supplementary/Supplementary table 5.docx
- vaccines-2082975-supplementary/Supplementary table 6.docx
